# Supplementary material for: Phyllanthus emblica: Phytochemistry, Antimicrobial Potential with Antibiotic Enhancement, and Toxicity Insights
Source: Microorganisms. 2025 Mar 6;13(3):611. doi: 10.3390/microorganisms13030611 (PMC11945131; doi:10.3390/microorganisms13030611)
Supplement: Supplementary file 1 [file microorganisms-13-00611-s001.zip]

Archive with 1 entries (1 files):
- microorganisms-3480523-supplementary.pdf
